# Supplementary material for: Comparison of Four Tourmalines for PS Activation to Degrade Sulfamethazine: Efficiency, Kinetics and Mechanisms
Source: Int J Environ Res Public Health. 2022 Mar 9;19(6):3244. doi: 10.3390/ijerph19063244 (PMC8951620; doi:10.3390/ijerph19063244)
Supplement: Supplementary file 1 [file ijerph-19-03244-s001.zip]

Archive with 1 entries (1 files):
- ijerph-1568213-supplementary.pdf
